# Supplementary material for: Patient Stratification for Antibiotic Prescriptions Based on the Bound-Free Phase Detection Immunoassay of C-Reactive Protein in Serum Samples
Source: Biosensors (Basel). 2023 Dec 3;13(12):1009. doi: 10.3390/bios13121009 (PMC10741775; doi:10.3390/bios13121009)
Supplement: Supplementary file 1 [file biosensors-13-01009-s001.zip]

Archive with 1 entries (1 files):
- biosensors-2705916-supplementary.pdf
